# Supplementary material for: Enhanced Point-of-Care SARS-CoV-2 Detection: Integrating RT-LAMP with Microscanning
Source: Biosensors (Basel). 2024 Jul 17;14(7):348. doi: 10.3390/bios14070348 (PMC11274610; doi:10.3390/bios14070348)
Supplement: Supplementary file 1 [file biosensors-14-00348-s001.zip]

Archive with 2 entries (2 files):
- biosensors-3102064-SM pre-layout for conversion.pdf
- 240713 TABLE RAW DATA6.xlsx
