# Supplementary material for: Enhanced Point-of-Care SARS-CoV-2 Detection: Integrating RT-LAMP with Microscanning
Source: Biosensors (Basel). 2024 Jul 17;14(7):348. doi: 10.3390/bios14070348 (PMC11274610; doi:10.3390/bios14070348)
Supplement: Supplementary file 1 [file biosensors-14-00348-s001.zip › 240713 TABLE RAW DATA6.xlsx]

## Sheet: LOD
SARS-CoV-2 RT-LAMP Assay LOD TEST	SARS-CoV-2 Primer (HEX) Ct
SARS-CoV-2 sample	test 1	test 2	test 3	test 4	test 5	test 6	test 7	test 8	test 9	test 10	test 11	test 12	test 13	test 14	test 15	test 16	test 17	test 18	test 19	test 20
10^3	16.64	16.28	15.85	15.91	14.45	17.29	15.19	14.15	15.45	15.98	15.29	15.43	15.43	16.48	15.28	14.84	15.06	16.15	16.04	15.41
10^2	17.31	18.2	19.43	18.28	19.45	19.43	18.43	19.13	17.09	18.14	18.24	18.48	19.24	19.55	20.42	19.66	18.25	18.02	19.44	18.41
10^1	25.43	26.99	25.64	27.28	26.23	26.97	26.86	26.91	26.83	26.55	26.42	28.02	26.65	26.46	26.8	25.8	25.37	26.05	26.3	26.14
10^0	29.35	29.46	N/A	N/A	N/A	N/A	28.81	29.7	N/A	28.7	28.8	N/A	29.86	N/A	N/A	28.74	N/A	N/A	N/A	28.35
10^-1	N/A	N/A	N/A	N/A	N/A	N/A	N/A	N/A	N/A	N/A	N/A	N/A	N/A	N/A	N/A	N/A	N/A	N/A	N/A	N/A
10^-2	N/A	N/A	N/A	N/A	N/A	N/A	N/A	N/A	N/A	N/A	N/A	N/A	N/A	N/A	N/A	N/A	N/A	N/A	N/A	N/A
10^-3	N/A	N/A	N/A	N/A	N/A	N/A	N/A	N/A	N/A	N/A	N/A	N/A	N/A	N/A	N/A	N/A	N/A	N/A	N/A	N/A
SARS-CoV-2 LAMP-MS Assay LOD TEST	SARS-CoV-2 Primer
SARS-CoV-2 10^3	test 1	test 2	test 3	test 4	test 5	test 6	test 7	test 8	test 9	test 10	test 11	test 12	test 13	test 14	test 15	test 16	test 17	test 18	test 19	test 20
Image of Microscanner
P/N	P	P	P	P	P	P	P	P	P	P	P	P	P	P	P	P	P	P	P	P
SARS-CoV-2 10^2	test 1	test 2	test 3	test 4	test 5	test 6	test 7	test 8	test 9	test 10	test 11	test 12	test 13	test 14	test 15	test 16	test 17	test 18	test 19	test 20
Image of Microscanner
P/N	P	P	P	P	P	P	P	P	P	P	P	P	P	P	P	P	P	P	P	P
SARS-CoV-2 10^1	test 1	test 2	test 3	test 4	test 5	test 6	test 7	test 8	test 9	test 10	test 11	test 12	test 13	test 14	test 15	test 16	test 17	test 18	test 19	test 20
Image of Microscanner
P/N	P	P	P	P	P	P	P	P	P	P	P	P	P	P	P	P	P	P	P	P
SARS-CoV-2 10^0	test 1	test 2	test 3	test 4	test 5	test 6	test 7	test 8	test 9	test 10	test 11	test 12	test 13	test 14	test 15	test 16	test 17	test 18	test 19	test 20
Image of Microscanner
P/N	N	N	P	P	N	N	N	P	P	N	P	N	N	N	P	P	N	N	P	N
SARS-CoV-2 10^-1	test 1	test 2	test 3	test 4	test 5	test 6	test 7	test 8	test 9	test 10	test 11	test 12	test 13	test 14	test 15	test 16	test 17	test 18	test 19	test 20
Image of Microscanner
P/N	N	N	N	N	N	N	N	N	N	N	N	N	N	N	N	N	N	N	N	N
SARS-CoV-2 10^-2	test 1	test 2	test 3	test 4	test 5	test 6	test 7	test 8	test 9	test 10	test 11	test 12	test 13	test 14	test 15	test 16	test 17	test 18	test 19	test 20
Image of Microscanner
P/N	N	N	N	N	N	N	N	N	N	N	N	N	N	N	N	N	N	N	N	N
SARS-CoV-2 10^-3	test 1	test 2	test 3	test 4	test 5	test 6	test 7	test 8	test 9	test 10	test 11	test 12	test 13	test 14	test 15	test 16	test 17	test 18	test 19	test 20
Image of Microscanner
P/N	N	N	N	N	N	N	N	N	N	N	N	N	N	N	N	N	N	N	N	N

## Sheet: Clinical test
SARS-CoV-2/IC RT-LAMP Assay Results of Positive Samples (n=100)	SARS-CoV-2 Primer (HEX)																				IC Primer (Cy5)
Sample	Positive 1	Positive 2	Positive 3	Positive 4	Positive 5	Positive 6	Positive 7	Positive 8	Positive 9	Positive 10	Positive 11	Positive 12	Positive 13	Positive 14	Positive 15	Positive 16	Positive 17	Positive 18	Positive 19	Positive 20	Positive 1	Positive 2	Positive 3	Positive 4	Positive 5	Positive 6	Positive 7	Positive 8	Positive 9	Positive 10	Positive 11	Positive 12	Positive 13	Positive 14	Positive 15	Positive 16	Positive 17	Positive 18	Positive 19	Positive 20
Ct	14.84	15.43	9.07	9.66	12.98	8.27	10.62	7.88	9.38	8.67	10.58	8.5	9.89	9.05	11.03	8.14	16.51	11.36	8.3	9.27	21.22	22.42	14.75	21.65	18.63	12.57	13.97	17.23	17.74	23.41	18.66	11.8	9.93	17.38	17.38	8.27	9.08	8.69	8.73	9.02
Sample	Positive 21	Positive 22	Positive 23	Positive 24	Positive 25	Positive 26	Positive 27	Positive 28	Positive 29	Positive 30	Positive 31	Positive 32	Positive 33	Positive 34	Positive 35	Positive 36	Positive 37	Positive 38	Positive 39	Positive 40	Positive 21	Positive 22	Positive 23	Positive 24	Positive 25	Positive 26	Positive 27	Positive 28	Positive 29	Positive 30	Positive 31	Positive 32	Positive 33	Positive 34	Positive 35	Positive 36	Positive 37	Positive 38	Positive 39	Positive 40
Ct	8.74	9.07	7.71	10.29	8.36	9.39	9.61	10.09	10.03	9.06	8.95	9.61	9.6	11.02	9.69	10.27	11.21	9.82	9.41	9.57	9.7	10.02	9.13	9.61	10.28	9.67	10.2	10.6	11.13	11.58	9.15	10.92	11.08	10.69	11.14	12.35	12.74	10.75	10.34	18.53
Sample	Positive 41	Positive 42	Positive 43	Positive 44	Positive 45	Positive 46	Positive 47	Positive 48	Positive 49	Positive 50	Positive 51	Positive 52	Positive 53	Positive 54	Positive 55	Positive 56	Positive 57	Positive 58	Positive 59	Positive 60	Positive 41	Positive 42	Positive 43	Positive 44	Positive 45	Positive 46	Positive 47	Positive 48	Positive 49	Positive 50	Positive 51	Positive 52	Positive 53	Positive 54	Positive 55	Positive 56	Positive 57	Positive 58	Positive 59	Positive 60
Ct	8.74	9.07	7.71	10.29	8.36	9.39	9.61	10.09	10.03	9.06	8.95	9.61	9.6	11.02	9.69	10.27	11.21	9.82	9.41	9.57	13.24	13.93	13.93	13.62	15.76	33.42	11.97	12.85	16.72	26.3	12.85	23.81	12.47	20.65	20.73	16.2	16.72	18.11	15.9	19.54
Sample	Positive 61	Positive 62	Positive 63	Positive 64	Positive 65	Positive 66	Positive 67	Positive 68	Positive 69	Positive 70	Positive 71	Positive 72	Positive 73	Positive 74	Positive 75	Positive 76	Positive 77	Positive 78	Positive 79	Positive 80	Positive 61	Positive 62	Positive 63	Positive 64	Positive 65	Positive 66	Positive 67	Positive 68	Positive 69	Positive 70	Positive 71	Positive 72	Positive 73	Positive 74	Positive 75	Positive 76	Positive 77	Positive 78	Positive 79	Positive 80
Ct	16.89	25.43	N/A	11.51	14.44	16.01	10.75	8.66	11.58	10.03	8.84	11.94	8.3	9.14	11.24	11.55	12.04	12.24	18.81	18.78	21.11	18.02	16.72	17.62	16.87	17.23	18.06	N/A	19.08	16.15	14.84	14.57	15.79	31.05	15.21	15.93	17.17	18.35	12.56	15.41
Sample	Positive 81	Positive 82	Positive 83	Positive 84	Positive 85	Positive 86	Positive 87	Positive 88	Positive 89	Positive 90	Positive 91	Positive 92	Positive 93	Positive 94	Positive 95	Positive 96	Positive 97	Positive 98	Positive 99	Positive 100	Positive 81	Positive 82	Positive 83	Positive 84	Positive 85	Positive 86	Positive 87	Positive 88	Positive 89	Positive 90	Positive 91	Positive 92	Positive 93	Positive 94	Positive 95	Positive 96	Positive 97	Positive 98	Positive 99	Positive 100
Ct	27.4	14.87	17.21	19.22	16.98	11.36	11.05	11.74	12.06	12.48	12.36	25.71	16.21	12.06	12.14	12.04	10.17	10.12	10.08	10.09	11.25	10.14	10.26	10.6	9.98	9.64	9.87	9.73	10.91	9.19	12.55	15.47	13.01	27.25	16.07	15.29	13.61	14.19	16.35	11.48
SARS-CoV-2/IC LAMP-MS Assay Results of Positive Samples (n=100)	SARS-CoV-2 Primer																				IC Primer
Sample	Positive 1	Positive 2	Positive 3	Positive 4	Positive 5	Positive 6	Positive 7	Positive 8	Positive 9	Positive 10	Positive 11	Positive 12	Positive 13	Positive 14	Positive 15	Positive 16	Positive 17	Positive 18	Positive 19	Positive 20	Positive 1	Positive 2	Positive 3	Positive 4	Positive 5	Positive 6	Positive 7	Positive 8	Positive 9	Positive 10	Positive 11	Positive 12	Positive 13	Positive 14	Positive 15	Positive 16	Positive 17	Positive 18	Positive 19	Positive 20
Image of Microscanner
P/N	P	P	P	P	P	P	P	P	P	P	P	P	P	P	P	P	P	P	P	P	P	P	P	P	P	P	P	P	P	P	P	P	P	P	P	P	P	P	P	P
Sample	Positive 21	Positive 22	Positive 23	Positive 24	Positive 25	Positive 26	Positive 27	Positive 28	Positive 29	Positive 30	Positive 31	Positive 32	Positive 33	Positive 34	Positive 35	Positive 36	Positive 37	Positive 38	Positive 39	Positive 40	Positive 21	Positive 22	Positive 23	Positive 24	Positive 25	Positive 26	Positive 27	Positive 28	Positive 29	Positive 30	Positive 31	Positive 32	Positive 33	Positive 34	Positive 35	Positive 36	Positive 37	Positive 38	Positive 39	Positive 40
Image of Microscanner
P/N	P	P	P	P	P	P	P	P	P	P	P	P	P	P	P	P	P	P	P	P	P	P	P	P	P	P	P	P	P	P	P	P	P	P	P	P	P	P	P	P
Sample	Positive 41	Positive 42	Positive 43	Positive 44	Positive 45	Positive 46	Positive 47	Positive 48	Positive 49	Positive 50	Positive 51	Positive 52	Positive 53	Positive 54	Positive 55	Positive 56	Positive 57	Positive 58	Positive 59	Positive 60	Positive 41	Positive 42	Positive 43	Positive 44	Positive 45	Positive 46	Positive 47	Positive 48	Positive 49	Positive 50	Positive 51	Positive 52	Positive 53	Positive 54	Positive 55	Positive 56	Positive 57	Positive 58	Positive 59	Positive 60
Image of Microscanner
P/N	P	P	P	P	P	P	P	P	P	P	P	P	P	P	P	P	P	P	P	P	P	P	P	P	P	P	P	P	P	P	P	P	P	P	P	P	P	P	P	P
Sample	Positive 61	Positive 62	Positive 63	Positive 64	Positive 65	Positive 66	Positive 67	Positive 68	Positive 69	Positive 70	Positive 71	Positive 72	Positive 73	Positive 74	Positive 75	Positive 76	Positive 77	Positive 78	Positive 79	Positive 80	Positive 61	Positive 62	Positive 63	Positive 64	Positive 65	Positive 66	Positive 67	Positive 68	Positive 69	Positive 70	Positive 71	Positive 72	Positive 73	Positive 74	Positive 75	Positive 76	Positive 77	Positive 78	Positive 79	Positive 80
Image of Microscanner
P/N	P	P	N	P	P	P	P	P	P	P	P	P	P	P	P	P	P	P	P	P	P	P	P	P	P	P	P	P	P	P	P	P	P	P	P	P	P	P	P	P
Sample	Positive 81	Positive 82	Positive 83	Positive 84	Positive 85	Positive 86	Positive 87	Positive 88	Positive 89	Positive 90	Positive 91	Positive 92	Positive 93	Positive 94	Positive 95	Positive 96	Positive 97	Positive 98	Positive 99	Positive 100	Positive 81	Positive 82	Positive 83	Positive 84	Positive 85	Positive 86	Positive 87	Positive 88	Positive 89	Positive 90	Positive 91	Positive 92	Positive 93	Positive 94	Positive 95	Positive 96	Positive 97	Positive 98	Positive 99	Positive 100
Image of Microscanner
P/N	P	P	P	P	P	P	P	P	P	P	P	P	P	P	P	P	P	P	P	P	P	P	P	P	P	P	P	P	P	P	P	P	P	P	P	P	P	P	P	P
SARS-CoV-2/IC RT-LAMP Assay Results of Negative Samples (n=101)	SARS-CoV-2 Primer (HEX)																				IC Primer (Cy5)
Sample	Negative 1	Negative 2	Negative 3	Negative 4	Negative 5	Negative 6	Negative 7	Negative 8	Negative 9	Negative 10	Negative 11	Negative 12	Negative 13	Negative 14	Negative 15	Negative 16	Negative 17	Negative 18	Negative 19	Negative 20	Negative 1	Negative 2	Negative 3	Negative 4	Negative 5	Negative 6	Negative 7	Negative 8	Negative 9	Negative 10	Negative 11	Negative 12	Negative 13	Negative 14	Negative 15	Negative 16	Negative 17	Negative 18	Negative 19	Negative 20
Ct	N/A	N/A	N/A	N/A	N/A	N/A	N/A	N/A	N/A	N/A	N/A	N/A	N/A	N/A	N/A	N/A	N/A	N/A	N/A	N/A	14.5	18.24	13.59	23.33	16.45	12.24	13.52	15.28	19.24	25.24	16.9	19.55	14.16	18.14	28.83	11.36	12.54	10.89	8.36	9.39
Sample	Negative 21	Negative 22	Negative 23	Negative 24	Negative 25	Negative 26	Negative 27	Negative 28	Negative 29	Negative 30	Negative 31	Negative 32	Negative 33	Negative 34	Negative 35	Negative 36	Negative 37	Negative 38	Negative 39	Negative 40	Negative 21	Negative 22	Negative 23	Negative 24	Negative 25	Negative 26	Negative 27	Negative 28	Negative 29	Negative 30	Negative 31	Negative 32	Negative 33	Negative 34	Negative 35	Negative 36	Negative 37	Negative 38	Negative 39	Negative 40
Ct	N/A	N/A	N/A	N/A	N/A	N/A	N/A	N/A	N/A	N/A	N/A	N/A	N/A	N/A	N/A	N/A	N/A	N/A	N/A	N/A	9.61	10.09	10.03	9.06	8.95	9.61	9.6	11.02	9.69	10.27	11.21	9.82	9.41	9.57	10.37	10.11	8.67	9.37	9.54	11.88
Sample	Negative 41	Negative 42	Negative 43	Negative 44	Negative 45	Negative 46	Negative 47	Negative 48	Negative 49	Negative 50	Negative 51	Negative 52	Negative 53	Negative 54	Negative 55	Negative 56	Negative 57	Negative 58	Negative 59	Negative 60	Negative 41	Negative 42	Negative 43	Negative 44	Negative 45	Negative 46	Negative 47	Negative 48	Negative 49	Negative 50	Negative 51	Negative 52	Negative 53	Negative 54	Negative 55	Negative 56	Negative 57	Negative 58	Negative 59	Negative 60
Ct	N/A	N/A	N/A	N/A	N/A	N/A	N/A	N/A	N/A	N/A	N/A	N/A	N/A	N/A	N/A	N/A	N/A	N/A	N/A	N/A	10.06	10.93	9.96	9.38	10.03	8.53	10.03	9.61	12.05	12.13	11.6	11.43	8.92	8.85	16	16.79	8.66	10.08	11.06	12.98
Sample	Negative 61	Negative 62	Negative 63	Negative 64	Negative 65	Negative 66	Negative 67	Negative 68	Negative 69	Negative 70	Negative 71	Negative 72	Negative 73	Negative 74	Negative 75	Negative 76	Negative 77	Negative 78	Negative 79	Negative 80	Negative 61	Negative 62	Negative 63	Negative 64	Negative 65	Negative 66	Negative 67	Negative 68	Negative 69	Negative 70	Negative 71	Negative 72	Negative 73	Negative 74	Negative 75	Negative 76	Negative 77	Negative 78	Negative 79	Negative 80
Ct	N/A	N/A	N/A	N/A	N/A	N/A	N/A	N/A	N/A	N/A	N/A	N/A	N/A	N/A	N/A	N/A	N/A	N/A	N/A	N/A	29.07	15.29	9.41	12.17	9.14	10.96	10	12.1	9.84	11.17	10.17	12.23	9.4	12.54	9.58	10.95	9.97	10.11	8.57	11.45
Sample	Negative 81	Negative 82	Negative 83	Negative 84	Negative 85	Negative 86	Negative 87	Negative 88	Negative 89	Negative 90	Negative 91	Negative 92	Negative 93	Negative 94	Negative 95	Negative 96	Negative 97	Negative 98	Negative 99	Negative 100	Negative 81	Negative 82	Negative 83	Negative 84	Negative 85	Negative 86	Negative 87	Negative 88	Negative 89	Negative 90	Negative 91	Negative 92	Negative 93	Negative 94	Negative 95	Negative 96	Negative 97	Negative 98	Negative 99	Negative 100
Ct	N/A	N/A	N/A	N/A	N/A	N/A	N/A	N/A	N/A	N/A	N/A	N/A	N/A	N/A	N/A	N/A	N/A	N/A	N/A	N/A	9.15	9.67	10.32	24.83	14.84	15.43	9.07	9.66	12.98	8.27	10.62	7.88	9.38	8.67	10.58	8.5	9.89	9.05	11.03	8.27
Sample	Negative 101																				Negative 101
Ct	N/A																				7.88
SARS-CoV-2/IC LAMP-MS Assay Results of Negative Samples (n=101)	SARS-CoV-2 Primer																				IC Primer
Sample	Negative 1	Negative 2	Negative 3	Negative 4	Negative 5	Negative 6	Negative 7	Negative 8	Negative 9	Negative 10	Negative 11	Negative 12	Negative 13	Negative 14	Negative 15	Negative 16	Negative 17	Negative 18	Negative 19	Negative 20	Negative 1	Negative 2	Negative 3	Negative 4	Negative 5	Negative 6	Negative 7	Negative 8	Negative 9	Negative 10	Negative 11	Negative 12	Negative 13	Negative 14	Negative 15	Negative 16	Negative 17	Negative 18	Negative 19	Negative 20
Image of Microscanner
P/N	N	N	N	N	N	N	N	N	N	N	N	N	N	N	N	N	N	N	N	N	P	P	P	P	P	P	P	P	P	P	P	P	P	P	P	P	P	P	P	P
Sample	Negative 21	Negative 22	Negative 23	Negative 24	Negative 25	Negative 26	Negative 27	Negative 28	Negative 29	Negative 30	Negative 31	Negative 32	Negative 33	Negative 34	Negative 35	Negative 36	Negative 37	Negative 38	Negative 39	Negative 40	Negative 21	Negative 22	Negative 23	Negative 24	Negative 25	Negative 26	Negative 27	Negative 28	Negative 29	Negative 30	Negative 31	Negative 32	Negative 33	Negative 34	Negative 35	Negative 36	Negative 37	Negative 38	Negative 39	Negative 40
Image of Microscanner
P/N	N	N	N	N	N	N	N	N	N	N	N	N	N	N	N	N	N	N	N	N	P	P	P	P	P	P	P	P	P	P	P	P	P	P	P	P	P	P	P	P
Sample	Negative 41	Negative 42	Negative 43	Negative 44	Negative 45	Negative 46	Negative 47	Negative 48	Negative 49	Negative 50	Negative 51	Negative 52	Negative 53	Negative 54	Negative 55	Negative 56	Negative 57	Negative 58	Negative 59	Negative 60	Negative 41	Negative 42	Negative 43	Negative 44	Negative 45	Negative 46	Negative 47	Negative 48	Negative 49	Negative 50	Negative 51	Negative 52	Negative 53	Negative 54	Negative 55	Negative 56	Negative 57	Negative 58	Negative 59	Negative 60
Image of Microscanner
P/N	N	N	N	N	N	N	N	N	N	N	N	N	N	N	N	N	N	N	N	N	P	P	P	P	P	P	P	P	P	P	P	P	P	P	P	P	P	P	P	P
Sample	Negative 61	Negative 62	Negative 63	Negative 64	Negative 65	Negative 66	Negative 67	Negative 68	Negative 69	Negative 70	Negative 71	Negative 72	Negative 73	Negative 74	Negative 75	Negative 76	Negative 77	Negative 78	Negative 79	Negative 80	Negative 61	Negative 62	Negative 63	Negative 64	Negative 65	Negative 66	Negative 67	Negative 68	Negative 69	Negative 70	Negative 71	Negative 72	Negative 73	Negative 74	Negative 75	Negative 76	Negative 77	Negative 78	Negative 79	Negative 80
Image of Microscanner
P/N	N	N	N	N	N	N	N	N	N	N	N	N	N	N	N	N	N	N	N	N	P	P	P	P	P	P	P	P	P	P	P	P	P	P	P	P	P	P	P	P
Sample	Negative 81	Negative 82	Negative 83	Negative 84	Negative 85	Negative 86	Negative 87	Negative 88	Negative 89	Negative 90	Negative 91	Negative 92	Negative 93	Negative 94	Negative 95	Negative 96	Negative 97	Negative 98	Negative 99	Negative 100	Negative 81	Negative 82	Negative 83	Negative 84	Negative 85	Negative 86	Negative 87	Negative 88	Negative 89	Negative 90	Negative 91	Negative 92	Negative 93	Negative 94	Negative 95	Negative 96	Negative 97	Negative 98	Negative 99	Negative 100
Image of Microscanner
P/N	N	N	N	N	N	N	N	N	N	N	N	N	N	N	N	N	N	N	N	N	P	P	P	P	P	P	P	P	P	P	P	P	P	P	P	P	P	P	P	P
Sample	Negative 101																				Negative 101
Image of Microscanner
P/N	N																				P

## Sheet: Cross-reactivity
SARS-CoV-2/IC RT-LAMP Assay Cross-Reactivity	SARS-CoV-2 Primer (HEX)																		IC Primer (Cy5)
Sample	CoV HKU1	CoV NL63	CoV 229E	Flu A H1	Flu A H1N1	Flu A H3	Flu B	RSV A	RSV B	AdV	PIV 1	PIV 2	PIV 3	PIV 4	HboV	HEV	HRV	MPV	CoV HKU1	CoV NL63	CoV 229E	Flu A H1	Flu A H1N1	Flu A H3	Flu B	RSV A	RSV B	AdV	PIV 1	PIV 2	PIV 3	PIV 4	HboV	HEV	HRV	MPV
Ct	N/A	N/A	N/A	N/A	N/A	N/A	N/A	N/A	N/A	N/A	N/A	N/A	N/A	N/A	N/A	N/A	N/A	N/A	20.47	22.79	14.24	15.17	26.35	23.12	16.24	15.81	24.2	13.31	18.88	18.84	29.17	16.96	27.13	16.49	21.74	14.52
SARS-CoV-2/IC LAMP-MS Assay Cross-Reactivity	SARS-CoV-2 Primer																		IC Primer
Sample	CoV HKU1	CoV NL63	CoV 229E	Flu A H1	Flu A H1N1	Flu A H3	Flu B	RSV A	RSV B	AdV	PIV 1	PIV 2	PIV 3	PIV 4	HboV	HEV	HRV	MPV	CoV HKU1	CoV NL63	CoV 229E	Flu A H1	Flu A H1N1	Flu A H3	Flu B	RSV A	RSV B	AdV	PIV 1	PIV 2	PIV 3	PIV 4	HboV	HEV	HRV	MPV
Image of Microscanner
P/N	N	N	N	N	N	N	N	N	N	N	N	N	N	N	N	N	N	N	P	P	P	P	P	P	P	P	P	P	P	P	P	P	P	P	P	P
